# Supplementary material for: Helicobacter pylori Seroprevalence and Its Association with Gastrointestinal Symptoms and Self-Perceived Oral Health Among Lithuanian Dental Students
Source: Diagnostics (Basel). 2026 Mar 31;16(7):1049. doi: 10.3390/diagnostics16071049 (PMC13072910; doi:10.3390/diagnostics16071049)
Supplement: Supplementary file 1 [file diagnostics-16-01049-s001.zip]

Archive with 1 entries (1 files):
- diagnostics-4191370-supplementary.pdf
